# Supplementary material for: The Association of Context with Reported Self-Efficacy for Cancer-Preventive Behaviors and Perceived Cancer Risk in U.S. Adults from the Midlife in the United States (MIDUS) Study
Source: Int J Environ Res Public Health. 2024 Jan 3;21(1):62. doi: 10.3390/ijerph21010062 (PMC10815586; doi:10.3390/ijerph21010062)
Supplement: Supplementary file 1 [file ijerph-21-00062-s001.zip]

Archive with 1 entries (1 files):
- ijerph-2549150-supplementary.pdf
